# Supplementary material for: Antioxidant System Response of Yarrowia lipolytica Cells Under Oxidative Stress
Source: Int J Mol Sci. 2025 Oct 2;26(19):9629. doi: 10.3390/ijms26199629 (PMC12525467; doi:10.3390/ijms26199629)
Supplement: Supplementary file 1 [file ijms-26-09629-s001.zip]

Archive with 1 entries (1 files):
- ijms-3856215-supplementary.pdf
